# Supplementary material for: Prevalence and Outcomes of Myocarditis in Dengue-Infected Patients Admitted to a Tertiary Care Hospital of Low-Middle Income Country
Source: Glob Heart. 2022 Jun 23;17(1):44. doi: 10.5334/gh.1129 (PMC9231571; doi:10.5334/gh.1129)
Supplement: Dataset. [file gh-17-1-1129-s1.zip]

Archive with 2 entries (2 files):
- s1-gh-1129_baqi/Dengue patients without myocarditis.sav
- s1-gh-1129_baqi/Myocarditis in dengue-Trop positive patients.sav
